# Supplementary material for: Co-evolution of large inverted repeats and G-quadruplex DNA in fungal mitochondria may facilitate mitogenome stability: the case of Malassezia
Source: Sci Rep. 2023 Apr 18;13:6308. doi: 10.1038/s41598-023-33486-4 (PMC10113387; doi:10.1038/s41598-023-33486-4)
Supplement: Supplementary file 7 — Supplementary Information 7. [file 41598_2023_33486_MOESM7_ESM.xlsx]

## Sheet: Table G4 (combined data)
Supplementary Table S4. G-quadruplex detailed analysis for threshold 1.2 and two window sizes (25 and 30).
			Threshold: 1,2 | Window size: 25								Threshold: 1,2 | Window size: 30
Sequence info	Sequence length	GC content	Quadruplexes found	Frequency	trnP	LIR	trnK	Intergenic region	Intron	atp9	Quadruplexes found	LIR	Intergenic region
Malassezia arunalokei strain CBS11387	38.143 bp	0.311	13	0,3 / 1000 bp	3	10	0	0	0	0	2	2	0
Malassezia restricta strain KCTC 27527	38.720 bp	0.314	17	0,4 / 1000 bp	3	14	0	0	0	0	14	14	0
Malassezia restricta strain CBS7877	38.499 bp	0.311	9	0,2 / 1000 bp	3	6	0	0	0	0	4	4	0
Malassezia globosa strain CBS7966	34.689 bp	0.28	1	0 / 1000 bp	1	0	0	0	0	0	0	0	0
Malassezia globosa strain CBS7874	34.808 bp	0.281	1	0 / 1000 bp	1	0	0	0	0	0	0	0	0
Malassezia globosa strain CBS7990	38.672 bp	0.278	1	0 / 1000 bp	1	0	0	0	0	0	0	0	0
Malassezia caprae strain CBS10434	41.693 bp	0.312	17	0,4 / 1000 bp	1	14	2	0	0	0	8	8	0
Malassezia dermatis strain C9145 / JCM11348	38.991 bp	0.316	9	0,2 / 1000 bp	1	8	0	0	0	0	6	6	0
Malassezia sympodialis strain CBS44340	38.614 bp	0.321	17	0,4 / 1000 bp	1	15	0	0	1	0	8	8	0
Malassezia sympodialis strain ATCC 42132	38.622 bp	0.321	17	0,4 / 1000 bp	1	15	0	0	1	0	8	8	0
Malassezia sympodialis strain CBS96806	38.622 bp	0.321	17	0,4 / 1000 bp	1	15	0	0	1	0	8	8	0
Malassezia equina strain CBS12830	45.405 bp	0.3	6	0,1 / 1000 bp	1	5	0	0	0	0	0	0	0
Malassezia nana strain CBS9557	42.091 bp	0.32	8	0,2 / 1000 bp	1	7	0	0	0	0	4	4	0
Malassezia pachydermatis strain CBS1879	35.527 bp	0.313	18	0,5 / 1000 bp	1	15	0	2	0	0	10	10	0
Malassezia brasiliensis strain CBS14135	60.300 bp	0.249	34	0,6 / 1000 bp	0	34	0	0	0	0	23	23	0
Malassezia furfur strain CBS9595	48.295 bp	0.3	27	0,6 / 1000 bp	0	28	0	1	0	0	16	14	2
Malassezia furfur strain CBS 1878	48.161 bp	0.291	22	0,5 / 1000 bp	0	22	0	0	0	0	8	8	0
Malassezia furfur strain CBS14141	48.933 bp	0.289	22	0,4 / 1000 bp	0	22	0	0	0	0	6	6	0
Malassezia furfur strain CBS7982	47.903 bp	0.292	22	0,5 / 1000 bp	0	22	0	0	0	0	6	6	0
Malassezia obtusa strain CBS7876	60.147 bp	0.278	37	0,6 / 1000 bp	0	34	0	3	0	0	32	28	4
Malassezia psittaci strain CBS14136	46.165 bp	0.249	2	0 / 1000 bp	0	0	0	2	0	0	1	0	1
Malassezia yamatoensis strain CBS9725	41.233 bp	0.274	1	0 / 1000 bp	0	0	0	1	0	0	0	0	0
Malassezia japonica strain CBS9431	28.009 bp	0.333	2	0,1 / 1000 bp	0	2	0	0	0	0	6	6	0
Malassezia vespertilionis strain CBS15041	59.251 bp	0.22	9	0,2 / 1000 bp	0	8	0	1	0	0	2	2	0
Malassezia sp. strain CBS17886	41.053 bp	0.312	2	0 / 1000 bp	0	2	0	0	0	0	2	2	0
Malassezia slooffiae strain CBS7956	40.575 bp	0.282	5	0,1 / 1000 bp	0	2	0	3	0	1	3	2	1
Malassezia cuniculi strain CBS11721	63.712 bp	0.218	10	0,2 / 1000 bp	0	8	0	2	0	0	6	4	2
Ustilago maydis strain 520	56.814 bp	0.312	3	0,1 / 1000 bp	0	0	0	2	1	0	0	0	0

## Sheet: G4 details (ws25)
Supplementary Table S4. G-quadruplex detailed analysis for threshold 1.2 and two window sizes 25.
G4s identified by G4hunter	Window size: 25	Threshold: 1,2
Species/Strain	Position in mitogenome	G4 Length		Sequence	G4Hunter score	Gene/Location in mitogenome
					(abs)
Malassezia arunalokei strain CBS11387	3443	25		GCTGGGCGCCTCTTTTGGGAAGGGG	1.2	trnP(tgg)
	3445	26		TGGGCGCCTCTTTTGGGAAGGGGAGT	1.154	trnP(tgg)
	3456	28		TTTGGGAAGGGGAGTACGGAGTTCGAAT	1.071	trnP(tgg)
	18392	26		TCCATCATCATTCCATCCATACCCCA	-1.154	repeat_region
	18452	29		TCCATCATCATTCCATCCATACCCCA	-1.138	repeat_region
	18467	31		TTCTCTCCCCACTCATCTATCACCCACAATT	-1.032	repeat_region
	19654	32		CAACAAACCCATTACCCTAAAACCCCATTAGA	-1.094	repeat_region
	19667	34		ACCCTAAAACCCCATTAGAGTAACCCCTATATTC	-1.176	repeat_region
	28237	34		GAATATAGGGGTTACTCTAATGGGGTTTTAGGGT	1.176	repeat_region
	28252	32		TCTAATGGGGTTTTAGGGTAATGGGTTTGTTG	1.094	repeat_region
	29444	31		AATTGTGGGTGATAGATGAGTGGGGAGAGAA	1.032	repeat_region
	29461	29		GAGTGGGGAGAGAATAAAGGATAGGGATA	1.138	repeat_region
	29524	26		TGGGGTATGGATGGAATGATGATGGA	1.154	repeat_region
Malassezia brasiliensis strain CBS14135	27732	31		TTATACCCTTAACCTTAAAACCCCCTTATCA	-1.097	repeat_region
	28015	42		TTAACTAATAACCTACCCTAACCCCCCTAACCAATACTTATT	-1.024	repeat_region
	28036	25		CCCCCCTAACCAATACTTATTATAC	-1.2	repeat_region
	28209	49		TACCATATCCATACTCAATACCCCCCCCCATACTCATACCCATTTACAT	-1.184	repeat_region
	28367	40		TACCCTAACCATTACCCTATCCATCCCCCTATCTTAATAT	-1.175	repeat_region
	28523	29		CATACCCATTCCCATAACCATTCCCATAT	-1.103	repeat_region
	28619	37		CCATATCCATTACCCTAACCATCCCCATATCTATTAT	-1.027	repeat_region
	30759	29		CTGATTAAGGAGGGGTTAATGTGGGTATA	1.034	repeat_region
	30765	27		AAGGAGGGGTTAATGTGGGTATACGAT	1.111	repeat_region
	30940	25		GAGTAGGTTAAGTAGGATCAGGGGG	1.2	repeat_region
	31298	39		AAAAATAAATAGGGGGTTGGGTAAGGGAGTGGTAAGAAT	1.128	repeat_region
	31342	26		AGGGATAAGGGTAGTGAGTAGTGGGA	1.192	repeat_region
	31349	26		AGGGTAGTGAGTAGTGGGATGAGGGT	1.231	repeat_region
	31695	42		GATTGGTAGATAGATGAGGGGGATGGGATAGAAAGAGAAAAT	0.952	repeat_region
	33325	28		TAAGTGGGGGGGATAGAATTTTTTTATT	1.071	repeat_region
	33748	27		AGGGATAGGATAGGATAGGGATAGGGA	1.296	repeat_region
	33754	38		AGGATAGGATAGGGATAGGGATAGGGATAGGGATAGTA	1.184	repeat_region
	38665	38		TACTATCCCTATCCCTATCCCTATCCCTATCCTATCCT	-1.184	repeat_region
	38682	27		TCCCTATCCCTATCCTATCCTATCCCT	-1.296	repeat_region
	39104	28		AATAAAAAAATTCTATCCCCCCCACTTA	-1.071	repeat_region
	40720	42		ATTTTCTCTTTCTATCCCATCCCCCTCATCTATCTACCAATC	-0.952	repeat_region
	41082	26		ACCCTCATCCCACTACTCACTACCCT	-1.231	repeat_region
	41089	26		TCCCACTACTCACTACCCTTATCCCT	-1.192	repeat_region
	41120	39		ATTCTTACCACTCCCTTACCCAACCCCCTATTTATTTTT	-1.128	repeat_region
	41492	25		CCCCCTGATCCTACTTAACCTACTC	-1.2	repeat_region
	41665	27		ATCGTATACCCACATTAACCCCTCCTT	-1.111	repeat_region
	41669	29		TATACCCACATTAACCCCTCCTTAATCAG	-1.034	repeat_region
	43792	37		ATAATAGATATGGGGATGGTTAGGGTAATGGATATGG	1.027	repeat_region
	43896	29		ATATGGGAATGGTTATGGGAATGGGTATG	1.103	repeat_region
	44041	40		ATATTAAGATAGGGGGATGGATAGGGTAATGGTTAGGGTA	1.175	repeat_region
	44190	49		ATGTAAATGGGTATGAGTATGGGGGGGGGTATTGAGTATGGATATGGTA	1.184	repeat_region
	44387	25		GTATAATAAGTATTGGTTAGGGGGG	1.2	repeat_region
	44391	42		AATAAGTATTGGTTAGGGGGGTTAGGGTAGGTTATTAGTTAA	1.024	repeat_region
	44685	26		TGATAAGGGGTTTTAAGGTTAAGGGT	1.154	repeat_region
Malassezia caprae strain CBS10434	3772	30		TTTTTGGGAAGGGGAGTTAGGAGTTCGAAT	1.033	trnP(tgg)
	6903	27		AATAATAGGGATAGGGATAGGGAGGCT	1.111	trnK(ttt)
	6907	27		ATAGGGATAGGGATAGGGAGGCTCGAA	1.111	trnK(ttt)
	17928	46		TCACTACATCCCATCCATTAACCCCACCCACTTACTTACCTACGAA	-1.022	repeat_region
	20295	42		ATTACTATTACTATCCTCCCCACCCTACCATACTTCTATTAT	-0.881	repeat_region
	23232	26		GGTTGTGTTTTAGAGGGATGAGGGGT	1.269	repeat_region
	23235	26		TGTGTTTTAGAGGGATGAGGGGTAGA	1.154	repeat_region
	23238	25		GTTTTAGAGGGATGAGGGGTAGATG	1.2	repeat_region
	23243	30		AGAGGGATGAGGGGTAGATGTTTAGGGTGA	1.3	repeat_region
	23320	46		AAATATGTAGGGTTTGTGGATGGGGGGGTGAATGTTGGTATGAGTC	1.065	repeat_region
	25143	46		GACTCATACCAACATTCACCCCCCCATCCACAAACCCTACATATTT	-1.065	repeat_region
	25236	30		TCACCCTAAACATCTACCCCTCATCCCTCT	-1.3	repeat_region
	25246	25		CATCTACCCCTCATCCCTCTAAAAC	-1.2	repeat_region
	25248	26		TCTACCCCTCATCCCTCTAAAACACA	-1.154	repeat_region
	25251	26		ACCCCTCATCCCTCTAAAACACAACC	-1.269	repeat_region
	28171	42		ATAATAGAAGTATGGTAGGGTGGGGAGGATAGTAATAGTAAT	0.881	repeat_region
	30534	46		TTCGTAGGTAAGTAAGTGGGTGGGGTTAATGGATGGGATGTAGTGA	1.022	repeat_region
Malassezia dermatis strain C9145 / JCM11348	3432	30		TTTTTGGGAAGGGGAGTTAGGAGTTCGAAT	1.033	trnP(tgg)
	14930	34		GTGAAGTTTAGGTATTCAAGGGGGGGTCTTTTTT	1	repeat_region
	15226	26		AGAATAAATAGAAAAGGGGGGAAGGT	1.154	repeat_region
	15230	36		TAAATAGAAAAGGGGGGAAGGTAAGATAAATGGCTA	0.917	repeat_region
	19937	31		ATATATCCAACACATCCCCCTCTCCTAGTTA	-0.968	repeat_region
	24268	31		TAACTAGGAGAGGGGGATGTGTTGGATATAT	0.968	repeat_region
	28970	36		TAGCCATTTATCTTACCTTCCCCCCTTTTCTATTTA	-0.917	repeat_region
	28984	26		ACCTTCCCCCCTTTTCTATTTATTCT	-1.154	repeat_region
	29272	34		AAAAAAGACCCCCCCTTGAATACCTAAACTTCAC	-1	repeat_region
Malassezia equina strain CBS12830	3982	31		CTTTTTGGGAAGGGGAGTTAGGAGTTCGAAT	0.903	trnP(tgg)
	17029	26		AGGGAATAGTAGAATAAGGGGATAGT	1.077	repeat_region
	19984	28		TTACCCATCACCCATCATCCAATCCACT	-1.036	repeat_region
	30428	28		AGTGGATTGGATGATGGGTGATGGGTAA	1.036	repeat_region
	33385	26		ACTATCCCCTTATTCTACTATTCCCT	-1.077	repeat_region	*
	34271	26		ACTATCCCCTTATTCTACTATTCCCT	-1.077	next to the repeat region (small duplication)	*
Malassezia nana strain CBS9557	3170	29		TTTTGGGAAGGGGAGTTAGGAGTTCGAAT	1.069	trnP(tgg)
	19935	26		TCCCTTCCATTATCCCTTCCATTCCA	-1.154	repeat_region
	22704	32		AAGAATAGAATTTAAAGGGTGGGGGATTAGCT	0.969	repeat_region
	22717	29		AAAGGGTGGGGGATTAGCTTATAAGGAGT	1.172	repeat_region
	22795	36		TGTAAGTGTAGGGGTGTATCAAGGGGCGATTTATAG	1.028	repeat_region
	24757	36		CTATAAATCGCCCCTTGATACACCCCTACACTTACA	-1.028	repeat_region
	24842	26		ACTCCTTATAAGCTAATCCCCACCCT	-1.154	repeat_region
	27625	26		TGGAATGGAAGGGATAATGGAAGGGA	1.154	repeat_region
Malassezia vespertilionis strain CBS15041	33838	27		TGGGTAAGTATCATTGGATGGGGAGGT	1.222	trnI-trnD intergenic region
	40148	26		CGGATTAGGGGATTGAGGGTTCGAGT	1.154	repeat region/trnR(tcg)
	44170	28		CTCCTTTCCCTTACTCTATAACCCCTAC	-1.179	repeat_region
	47979	25		CAAACCCAAACCCTACAACAAACCC	-1.2	repeat_region
	47983	27		CCCAAACCCTACAACAAACCCAAACCC	-1.407	repeat_region
	50252	27		GGGTTTGGGTTTGTTGTAGGGTTTGGG	1.407	repeat_region
	50258	25		GGGTTTGTTGTAGGGTTTGGGTTTG	1.2	repeat_region
	54064	28		GTAGGGGTTATAGAGTAAGGGAAAGGAG	1.179	repeat_region
	58088	26		ACTCGAACCCTCAATCCCCTAATCCG	-1.154	repeat region/trnR(tcg)
Malassezia psittaci strain CBS14136	7253	29		AAGGGTTGAAAGGGTGGTTGAAAGGGTGG	1.276	trnT(tgt)-trnE(ttc) intergenic region
	14731	27		ATGGGGCGCATTCTTCGGGGAGAGATA	1.148	trnG(tcc)-nad3 intergenic region
Malassezia sp. strain CBS17886	19362	25		TATAGGGGTTTTTTACTCGAAGGGG	1.24	repeat_region
	20186	25		CCCCTTCGAGTAAAAAACCCCTATA	-1.24	repeat_region
Malassezia furfur strain CBS9595	12333	33		CTTTAAACCCTTTAAACCCTCACCCCTTAATAT	-1.091	atp6-trnS(gct) intergenic region
	22216	29		TTCACCCCTCTACCCTAATACTTTCCTAC	-1.138	repeat_region
	24404	46		ATATCACCCATACCACCCATACCACCCATACCCATCAACCACCAAT	-1.174	repeat_region
	24879	35		TTACCCATTCCCTTACCTAACCTACCCCTAACATT	-1.229	repeat_region
	25179	30		ATACCCAATACCCAATACCCAATACCCAAT	-1.2	repeat_region
	25186	30		ATACCCAATACCCAATACCCAATACCCAAT	-1.2	repeat_region
	25193	30		ATACCCAATACCCAATACCCAATACCCAAT	-1.2	repeat_region
	25201	27		TACCCAATACCCAATACCCAATACCAA	-1.148	repeat_region
	26010	26		CCCATACTGTATCCATACCATCCCCT	-1.269	repeat_region
	26019	38		TATCCATACCATCCCCTATCCATACCCTATCCATACTT	-1.105	repeat_region
	26919	34		AAATTAAAGGCAGGGGGATAATGGGTTTTATAAA	0.941	repeat_region
	27160	26		AGGGTAGTATTAGGGTAGTGATGGGT	1.154	repeat_region
	27413	50		TGATTGGTAAGTATTAAATGGGGGGGGGGTGGTTATGGTAAGATGGATGA	1.2	repeat_region
	27482	25		GGAATAGGGTTGGTAGGAAGATGGG	1.24	repeat_region
	31753	25		CCCATCTTCCTACCAACCCTATTCC	-1.24	repeat_region
	31797	50		TCATCCATCTTACCATAACCACCCCCCCCCCATTTAATACTTACCAATCA	-1.2	repeat_region
	32074	26		ACCCATCACTACCCTAATACTACCCT	-1.154	repeat_region
	32307	34		TTTATAAAACCCATTATCCCCCTGCCTTTAATTT	-0.941	repeat_region
	33203	38		AAGTATGGATAGGGTATGGATAGGGGATGGTATGGATA	1.105	repeat_region
	33224	26		AGGGGATGGTATGGATACAGTATGGG	1.269	repeat_region
	34032	27		TTGGTATTGGGTATTGGGTATTGGGTA	1.148	repeat_region
	34037	30		ATTGGGTATTGGGTATTGGGTATTGGGTAT	1.2	repeat_region
	34044	30		ATTGGGTATTGGGTATTGGGTATTGGGTAT	1.2	repeat_region
	34051	30		ATTGGGTATTGGGTATTGGGTATTGGGTAT	1.2	repeat_region
	34346	35		AATGTTAGGGGTAGGTTAGGTAAGGGAATGGGTAA	1.229	repeat_region
	34810	46		ATTGGTGGTTGATGGGTATGGGTGGTATGGGTGGTATGGGTGATAT	1.174	repeat_region
	37012	29		GTAGGAAAGTATTAGGGTAGAGGGGTGAA	1.138	repeat_region
Malassezia yamatoensis strain CBS9725	40254	25		GGGATAGTTGGGATAGTTGGGATAG	1.2	cob-atp9 intergenic region
Malassezia furfur strain CBS 1878	21602	29		TTCACCCCTCTACCCTAATACTTTCCTAA	-1.103	repeat_region
	22111	25		CTTCTCTTATCCTCCCCCTCTACTC	-1.2	repeat_region
	22114	25		CTCTTATCCTCCCCCTCTACTCTAC	-1.2	repeat_region
	23020	26		ACCATTTATCATTTCCCTATTCCCCA	-1.154	repeat_region
	23630	34		CTTATCAATCCCCTTACTACCACCCTACAAATCT	-1	repeat_region
	24470	43		AATAAACAGACTACCCTACCCCCATCTTACCTTCTCTTACCAA	-0.953	repeat_region
	26074	27		ATGGGTATGGGTATGGGTATACTGGTA	1.111	repeat_region
	26521	40		ATGGAAATAGTATTGGGGGTCAAGGGGAATAATAGAATAT	1.025	repeat_region
	27282	25		GACTAAATAGATGGGTGGGGTATGG	1.2	repeat_region
	27285	34		TAAATAGATGGGTGGGGTATGGTTAGTAAAAATG	0.941	repeat_region
	28167	26		TGGGAATAAAGTAGGTATAGGGGTAA	1.154	repeat_region
	30056	26		TTACCCCTATACCTACTTTATTCCCA	-1.154	repeat_region
	30930	34		CATTTTTACTAACCATACCCCACCCATCTATTTA	-0.941	repeat_region
	30942	25		CCATACCCCACCCATCTATTTAGTC	-1.2	repeat_region
	31688	40		ATATTCTATTATTCCCCTTGACCCCCAATACTATTTCCAT	-1.025	repeat_region
	32148	27		TACCAGTATACCCATACCCATACCCAT	-1.111	repeat_region
	33736	43		TTGGTAAGAGAAGGTAAGATGGGGGTAGGGTAGTCTGTTTATT	0.953	repeat_region
	34585	34		AGATTTGTAGGGTGGTAGTAAGGGGATTGATAAG	1	repeat_region
	35203	26		TGGGGAATAGGGAAATGATAAATGGT	1.154	repeat_region
	36110	25		GTAGAGTAGAGGGGGAGGATAAGAG	1.2	repeat_region
	36113	25		GAGTAGAGGGGGAGGATAAGAGAAG	1.2	repeat_region
	36618	29		TTAGGAAAGTATTAGGGTAGAGGGGTGAA	1.103	repeat_region
Malassezia furfur strain CBS 1878	22775	29		TTCACCCCTCTACCCTAATACTTTCCTAA	-1.103	repeat_region
	23271	25		CTTCTCTTATCCTCCCCCTCTACTC	-1.2	repeat_region
	23274	25		CTCTTATCCTCCCCCTCTACTCTAC	-1.2	repeat_region
	24180	26		ACCATTTATCATTTCCCTATTCCCCA	-1.154	repeat_region
	25550	25		CCCATATAATACTCTACTCCTCCCC	-1.28	repeat_region
	25621	40		TATATACAGACTACCCTACCCCCATCTTACCTTGTCTTAC	-0.925	repeat_region
	27229	27		ATGGGTATGGGTATGGGTATACTGGTA	1.111	repeat_region
	27683	26		TGGAAATAGAAAGAGTATTGGGGGGT	1.192	repeat_region
	27688	41		ATAGAAAGAGTATTGGGGGGTCAAGGGGAATAATAGAATAT	1.049	repeat_region
	28445	25		GACTAAATAGATGGGTGGGGTATGG	1.2	repeat_region
	28448	34		TAAATAGATGGGTGGGGTATGGTTAGTAAAAATG	0.941	repeat_region
	29331	26		TGGGAATAAAGTAGGTATAGGGGTAA	1.154	repeat_region
	31220	26		TTACCCCTATACCTACTTTATTCCCA	-1.154	repeat_region
	32095	34		CATTTTTACTAACCATACCCCACCCATCTATTTA	-0.941	repeat_region
	32107	25		CCATACCCCACCCATCTATTTAGTC	-1.2	repeat_region
	32848	41		ATATTCTATTATTCCCCTTGACCCCCCAATACTCTTTCTAT	-1.049	repeat_region
	32868	26		ACCCCCCAATACTCTTTCTATTTCCA	-1.192	repeat_region
	33321	27		TACCAGTATACCCATACCCATACCCAT	-1.111	repeat_region
	34916	40		GTAAGACAAGGTAAGATGGGGGTAGGGTAGTCTGTATATA	0.925	repeat_region
	35002	25		GGGGAGGAGTAGAGTATTATATGGG	1.28	repeat_region
	36371	26		TGGGGAATAGGGAAATGATAAATGGT	1.154	repeat_region
	37278	25		GTAGAGTAGAGGGGGAGGATAAGAG	1.2	repeat_region
	37281	25		GAGTAGAGGGGGAGGATAAGAGAAG	1.2	repeat_region
	37773	29		TTAGGAAAGTATTAGGGTAGAGGGGTGAA	1.103	repeat_region
Malassezia furfur strain CBS14141	22870	29		TTCACCCCTCTACCCTAATACTTTCCTAA	-1.103	repeat_region
	23231	25		CTTCTCTTATCCTCCCCCTCTACTC	-1.2	repeat_region
	23234	25		CTCTTATCCTCCCCCTCTACTCTAC	-1.2	repeat_region
	24140	26		ACCATTTATCATTTCCCTATTCCCCA	-1.154	repeat_region
	25497	25		CCCATATAATACTCTACTCCTCCCC	-1.28	repeat_region
	25563	45		AATAGAATATACTACCCTACCCCCCATCTTACCTTCTCTTACCAA	-0.978	repeat_region
	27137	27		ATGGGTATGGGTATGGGTATACTGGTA	1.111	repeat_region
	27584	41		ATGGAAATAGTATTGGGGGGTCAAGGGGAATAATAGAATAT	1.098	repeat_region
	28335	25		GACTAAATAGATGGGTGGGGTATGG	1.2	repeat_region
	28338	34		TAAATAGATGGGTGGGGTATGGTTAGTAAAAATG	0.941	repeat_region
	29220	26		TGGGAATAAAGTAGGTATAGGGGTAA	1.154	repeat_region
	31161	26		TTACCCCTATACCTACTTTATTCCCA	-1.154	repeat_region
	32035	34		CATTTTTACTAACCATACCCCACCCATCTATTTA	-0.941	repeat_region
	32047	25		CCATACCCCACCCATCTATTTAGTC	-1.2	repeat_region
	32782	41		ATATTCTATTATTCCCCTTGACCCCCCAATACTATTTCCAT	-1.098	repeat_region
	33243	27		TACCAGTATACCCATACCCATACCCAT	-1.111	repeat_region
	34799	45		TTGGTAAGAGAAGGTAAGATGGGGGGTAGGGTAGTATATTCTATT	0.978	repeat_region
	34885	25		GGGGAGGAGTAGAGTATTATATGGG	1.28	repeat_region
	36241	26		TGGGGAATAGGGAAATGATAAATGGT	1.154	repeat_region
	37148	25		GTAGAGTAGAGGGGGAGGATAAGAG	1.2	repeat_region
	37151	25		GAGTAGAGGGGGAGGATAAGAGAAG	1.2	repeat_region
	37508	29		TTAGGAAAGTATTAGGGTAGAGGGGTGAA	1.103	repeat_region
Malassezia furfur strain CBS7982	21651	29		TTCACCCCTCTACCCTAATACTTTCCTAA	-1.103	repeat_region
	22012	25		CTTCTCTTATCCTCCCCCTCTACTC	-1.2	repeat_region
	22015	25		CTCTTATCCTCCCCCTCTACTCTAC	-1.2	repeat_region
	22921	26		ACCATTTATCATTTCCCTATTCCCCA	-1.154	repeat_region
	24280	25		CCCATATAATACTCTACTCCTCCCC	-1.28	repeat_region
	24341	40		AATAAACAGACTACCCTACCCCCATCTTACCTTGTCTTAC	-0.925	repeat_region
	26366	26		TGGAAATAGAAAGAGTATTGGGGGGT	1.192	repeat_region
	26371	41		ATAGAAAGAGTATTGGGGGGTCAAGGGGAATAATAGAATAT	1.049	repeat_region
	27122	25		GACTAAATAGATGGGTGGGGTATGG	1.2	repeat_region
	27125	34		TAAATAGATGGGTGGGGTATGGTTAGTAAAAATG	0.941	repeat_region
	27963	26		TGGGAATAAAGTAGGTATAGGGGTAA	1.154	repeat_region
	29878	26		TTACCCCTATACCTACTTTATTCCCA	-1.154	repeat_region
	30708	34		CATTTTTACTAACCATACCCCACCCATCTATTTA	-0.941	repeat_region
	30720	25		CCATACCCCACCCATCTATTTAGTC	-1.2	repeat_region
	31455	41		ATATTCTATTATTCCCCTTGACCCCCCAATACTCTTTCTAT	-1.049	repeat_region
	31475	26		ACCCCCCAATACTCTTTCTATTTCCA	-1.192	repeat_region
	33486	40		GTAAGACAAGGTAAGATGGGGGTAGGGTAGTCTGTTTATT	0.925	repeat_region
	33562	25		GGGGAGGAGTAGAGTATTATATGGG	1.28	repeat_region
	34920	26		TGGGGAATAGGGAAATGATAAATGGT	1.154	repeat_region
	35827	25		GTAGAGTAGAGGGGGAGGATAAGAG	1.2	repeat_region
	35830	25		GAGTAGAGGGGGAGGATAAGAGAAG	1.2	repeat_region
	36187	29		TTAGGAAAGTATTAGGGTAGAGGGGTGAA	1.103	repeat_region
Malassezia obtusa strain CBS7876	13801	38		AATCCAATCCAATCCCATCCCATCCCATCCTTAATACT	-1.053	atp6-trnS(gct) intergenic region
	27274	27		ATCCTATTCCCTTTTCCCTTTTCCCTT	-1.148	repeat_region
	27366	42		TTCTAAAAATAAAGAGGGAGGGGGGTACTTTTGGTAATATAG	0.881	repeat_region
	27396	47		TTGGTAATATAGTAAACCCCCCCCCCCGACCTGCTAAGCCCTGCGAA	-1.043	repeat_region
	27467	25		GAGGGATAAAGAGGGATAAAGAGGG	1.2	repeat_region
	27469	47		GGGATAAAGAGGGATAAAGAGGGAGGGGGTACTAAAAGAGGAAAGGA	1.213	repeat_region
	27525	35		AAAGATAATGGTAGCATGGGGTGGGTATGGTAATT	0.971	repeat_region
	27537	26		AGCATGGGGTGGGTATGGTAATTTGA	1.154	repeat_region
	27540	29		ATGGGGTGGGTATGGTAATTTGAATTGGG	1.345	repeat_region
	28844	44		CACTTACTTTTCTATTACCCTCCCCCTACCTTACTTACTTACTT	-0.932	repeat_region
	29260	47		ATACTATTTCCCTACTATACCCCACCCCTCCTACCAATATACAATAC	-1.128	repeat_region
	29298	46		ATACAATACTATTCCCCTACCCTTCCCTTACTACCCTACTACCCTT	-1.217	repeat_region
	29321	27		TCCCTTACTACCCTACTACCCTTTCCT	-1.222	repeat_region
	31256	46		TAGAAGTATACTATATACCCCCCCCCCCCTAAATAATAAGTATATT	-1	repeat_region
	31766	42		ATATATAGTATTAGGAGGGGGTAGGGTATCTAGGTAGATATG	0.929	repeat_region
	31918	25		GGGGTATAGTATGTGGTATAGTGGG	1.28	repeat_region
	32721	39		ACTAGGGTAGTGAAGGAGGGAAAGGGGAATATAGATAAA	1.026	repeat_region
	34936	43		GTCATTGTCTATTGAAGAGGGGGGGGTATATGTATCTAATACA	0.767	repeat_region
	36658	43		TGTATTAGATACATATACCCCCCCCTCTTCAATAGACAATGAC	-0.767	repeat_region
	38877	39		TTTATCTATATTCCCCTTTCCCTCCTTCACTACCCTAGT	-1.026	repeat_region
	39694	25		CCCACTATACCACATACTATACCCC	-1.28	repeat_region
	39829	42		CATATCTACCTAGATACCCTACCCCCTCCTAATACTATATAT	-0.929	repeat_region
	40335	46		AATATACTTATTATTTAGGGGGGGGGGGGTATATAGTATACTTCTA	1	repeat_region
	42289	27		AGGAAAGGGTAGTAGGGTAGTAAGGGA	1.222	repeat_region
	42293	46		AAGGGTAGTAGGGTAGTAAGGGAAGGGTAGGGGAATAGTATTGTAT	1.217	repeat_region
	42330	47		GTATTGTATATTGGTAGGAGGGGTGGGGTATAGTAGGGAAATAGTAT	1.128	repeat_region
	42749	44		AAGTAAGTAAGTAAGGTAGGGGGAGGGTAATAGAAAAGTAAGTG	0.932	repeat_region
	44068	29		CCCAATTCAAATTACCATACCCACCCCAT	-1.345	repeat_region
	44074	26		TCAAATTACCATACCCACCCCATGCT	-1.154	repeat_region
	44077	35		AATTACCATACCCACCCCATGCTACCATTATCTTT	-0.971	repeat_region
	44121	47		TCCTTTCCTCTTTTAGTACCCCCTCCCTCTTTATCCCTCTTTATCCC	-1.213	repeat_region
	44145	25		CCCTCTTTATCCCTCTTTATCCCTC	-1.2	repeat_region
	44194	47		TTCGCAGGGCTTAGCAGGTCGGGGGGGGGGGTTTACTATATTACCAA	1.043	repeat_region
	44229	42		CTATATTACCAAAAGTACCCCCCTCCCTCTTTATTTTTAGAA	-0.881	repeat_region
	44336	27		AAGGGAAAAGGGAAAAGGGAATAGGAT	1.148	repeat_region
	50511	29		TTATCCCCTTTTATATACCCCTTTTATAT	-1.103	cob-trnA(tgc) intergenic region
	50520	33		TTTATATACCCCTTTTATATACCCCTTTTACAT	-1	cob-trnA(tgc) intergenic region
Malassezia japonica strain CBS9431	15549	40		TAATAAACCCACTTCCCACCTATCCCCTTCAACCTATTCT	-1.125	repeat_region
	18959	40		AGAATAGGTTGAAGGGGATAGGTGGGAAGTGGGTTTATTA	1.125	repeat_region
Malassezia restricta strain KCTC 27527	3236	25		GCTGGGCGCCTCTTTTGGGAAGGGG	1.2	tRNA-Pro
	3238	26		TGGGCGCCTCTTTTGGGAAGGGGAGT	1.154	tRNA-Pro
	3249	28		TTTGGGAAGGGGAGTACGGAGTTCGAAT	1.071	tRNA-Pro
	16980	31		ATAGAGGTAGAGATAGAGGAGGGGGAGTTCG	1.065	repeat_region
	17205	32		CCACTTCCCCTCTGTCTATACTTCCCCTCTGT	-1.219	repeat_region
	17223	31		TACTTCCCCTCTGTCTATACTTCCCCTCTGT	-1.129	repeat_region
	17240	31		TACTTCCCCTCTGTCTATACTTCCCCTCTGT	-1.129	repeat_region
	17516	25		CTCTACTATACCCACCTACCTACCC	-1.2	repeat_region
	18497	34		CCCTAAAAACCCCATTAGAGTAACCCCTATATTC	-1.176	repeat_region
	18595	34		CCTTTATTACCCCACTAAACCTACCCTACTACTT	-1.059	repeat_region
	25935	34		AAGTAGTAGGGTAGGTTTAGTGGGGTAATAAAGG	1.059	repeat_region
	26033	34		GAATATAGGGGTTACTCTAATGGGGTTTTTAGGG	1.176	repeat_region
	27024	25		GGGTAGGTAGGTGGGTATAGTAGAG	1.2	repeat_region
	27294	31		ACAGAGGGGAAGTATAGACAGAGGGGAAGTA	1.129	repeat_region
	27311	31		ACAGAGGGGAAGTATAGACAGAGGGGAAGTA	1.129	repeat_region
	27328	32		ACAGAGGGGAAGTATAGACAGAGGGGAAGTGG	1.219	repeat_region
	27554	31		CGAACTCCCCCTCCTCTATCTCTACCTCTAT	-1.065	repeat_region
Malassezia restricta strain CBS7877	3317	25		GCTGGGCGCCTCTTTTGGGAAGGGG	1.2	tRNA-Pro
	3319	26		TGGGCGCCTCTTTTGGGAAGGGGAGT	1.154	tRNA-Pro
	3330	28		TTTGGGAAGGGGAGTACGGAGTTCGAAT	1.071	tRNA-Pro
	17407	31		ATAGAGGTAGAGATAGAGGAGGGGGAGTTCG	1.065	repeat_region
	17605	32		CCACTTCCCCTCTGTCTATACTTCCCCTCTGT	-1.219	repeat_region
	18643	34		CCTTTATTACCCCACTAAACCTACCCTACTACTT	-1.059	repeat_region
	26605	34		AAGTAGTAGGGTAGGTTTAGTGGGGTAATAAAGG	1.059	repeat_region
	27645	32		ACAGAGGGGAAGTATAGACAGAGGGGAAGTGG	1.219	repeat_region
	27844	31		CGAACTCCCCCTCCTCTATCTCTACCTCTAT	-1.065	repeat_region
Malassezia globosa strain CBS7966	3181	31		CTTTTTGGGAAGGGGAGTTAGGAGTTCGAAT	0.903	tRNA-Pro
Malassezia globosa strain CBS7874	3181	31		CTTTTTGGGAAGGGGAGTTAGGAGTTCGAAT	0.903	tRNA-Pro
Malassezia globosa strain CBS7990	3181	31		CTTTTTGGGAAGGGGAGTTAGGAGTTCGAAT	0.903	tRNA-Pro
Malassezia sympodialis strain CBS44340	3787	31		CTTTTTGGGAAGGGGAGTTAGGAGTTCGAAT	0.903	tRNA-Pro
	18455	25		CAACCTACCCATCCTCTATCAGCCC	-1.12	repeat_region
	18625	26		TCCTTCCATCCCTTCCATACCTACCA	-1.115	repeat_region
	21814	34		GTAAGGGTAGTGGTGTTGGGTTAGGTAGGGAATT	1.118	repeat_region
	21825	25		GGTGTTGGGTTAGGTAGGGAATTAG	1.12	repeat_region
	21831	26		GGGTTAGGTAGGGAATTAGTAGAGGG	1.269	repeat_region
	21836	31		AGGTAGGGAATTAGTAGAGGGTAGGGTAGGT	1.194	repeat_region
	21847	32		TAGTAGAGGGTAGGGTAGGTTGAGGTGATATT	0.938	repeat_region
	23572	32		AATATCACCTCAACCTACCCTACCCTCTACTA	-0.938	repeat_region
	23584	31		ACCTACCCTACCCTCTACTAATTCCCTACCT	-1.194	repeat_region
	23594	26		CCCTCTACTAATTCCCTACCTAACCC	-1.269	repeat_region
	23601	25		CTAATTCCCTACCTAACCCAACACC	-1.12	repeat_region
	23603	34		AATTCCCTACCTAACCCAACACCACTACCCTTAC	-1.118	repeat_region
	26800	26		TGGTAGGTATGGAAGGGATGGAAGGA	1.115	repeat_region
	26971	25		GGGCTGATAGAGGATGGGTAGGTTG	1.12	repeat_region
	28983	40		TTGAAATATTTCAGGGAAAAGGGGGATTAAGGAAGTTTGT	0.875	repeat_region
	35809	30		TGCAGGAATTATTGATGGGGATGGGTGTTT	1.033	cox1i3-groupIB
Malassezia sympodialis strain ATCC 42132	3786	31		CTTTTTGGGAAGGGGAGTTAGGAGTTCGAAT	0.903	tRNA-Pro
	18452	25		CAACCTACCCATCCTCTATCAGCCC	-1.12	repeat_region
	18622	26		TCCTTCCATCCCTTCCATACCTACCA	-1.115	repeat_region
	21816	34		GTAAGGGTAGTGGTGTTGGGTTAGGTAGGGAATT	1.118	repeat_region
	21827	25		GGTGTTGGGTTAGGTAGGGAATTAG	1.12	repeat_region
	21833	26		GGGTTAGGTAGGGAATTAGTAGAGGG	1.269	repeat_region
	21838	31		AGGTAGGGAATTAGTAGAGGGTAGGGTAGGT	1.194	repeat_region
	21849	32		TAGTAGAGGGTAGGGTAGGTTGAGGTGATATT	0.938	repeat_region
	23574	32		AATATCACCTCAACCTACCCTACCCTCTACTA	-0.938	repeat_region
	23586	31		ACCTACCCTACCCTCTACTAATTCCCTACCT	-1.194	repeat_region
	23596	26		CCCTCTACTAATTCCCTACCTAACCC	-1.269	repeat_region
	23603	25		CTAATTCCCTACCTAACCCAACACC	-1.12	repeat_region
	23605	34		AATTCCCTACCTAACCCAACACCACTACCCTTAC	-1.118	repeat_region
	26807	26		TGGTAGGTATGGAAGGGATGGAAGGA	1.115	repeat_region
	26978	25		GGGCTGATAGAGGATGGGTAGGTTG	1.12	repeat_region
	28990	40		TTGAAATATTTCAGGGAAAAGGGGGATTAAGGAAGTTTGT	0.875	repeat_region
	35817	30		TGCAGGAATTATTGATGGGGATGGGTGTTT	1.033	cox1i3-groupIB
Malassezia sympodialis strain CBS96806	3787	31		CTTTTTGGGAAGGGGAGTTAGGAGTTCGAAT	0.903	tRNA-Pro
	18454	25		CAACCTACCCATCCTCTATCAGCCC	-1.12	repeat_region
	18624	26		TCCTTCCATCCCTTCCATACCTACCA	-1.115	repeat_region
	21775	34		GTAAGGGTAGTGGTGTTGGGTTAGGTAGGGAATT	1.118	repeat_region
	21786	25		GGTGTTGGGTTAGGTAGGGAATTAG	1.12	repeat_region
	21792	26		GGGTTAGGTAGGGAATTAGTAGAGGG	1.269	repeat_region
	21797	31		AGGTAGGGAATTAGTAGAGGGTAGGGTAGGT	1.194	repeat_region
	21808	32		TAGTAGAGGGTAGGGTAGGTTGAGGTGATATT	0.938	repeat_region
	23533	32		AATATCACCTCAACCTACCCTACCCTCTACTA	-0.938	repeat_region
	23545	31		ACCTACCCTACCCTCTACTAATTCCCTACCT	-1.194	repeat_region
	23555	26		CCCTCTACTAATTCCCTACCTAACCC	-1.269	repeat_region
	23562	25		CTAATTCCCTACCTAACCCAACACC	-1.12	repeat_region
	23564	34		AATTCCCTACCTAACCCAACACCACTACCCTTAC	-1.118	repeat_region
	26723	26		TGGTAGGTATGGAAGGGATGGAAGGA	1.115	repeat_region
	26894	25		GGGCTGATAGAGGATGGGTAGGTTG	1.12	repeat_region
	28906	45		TTGAAATATTTCAGGGAAAAGGGGGGATTAAGGAAGTTTGTATAG	0.889	repeat_region
	35733	30		TGCAGGAATTATTGATGGGGATGGGTGTTT	1.033	cox1i3-groupIB
Malassezia pachydermatis strain CBS1879	2906	31		CTTTTTGGGAAGGGGAGTTAGGAGTTCGAAT	0.903	trnP(tgg)
	13833	47		GTTGCTTAATATACAATACCCCCCCCCTTCCTATTCTACTAATTTCC	-0.979	cox2-nad1 intergenic region
	15314	48		TATCTTTCCCTCTTTTCTCATCCCCCCCCCATTTATTTGAATTTTTAC	-1.021	trnD(gtc)-nad4L intergenic region
	18312	28		TTACCCTACATCATACTACATCCCCTAC	-1.071	repeat_region
	18697	29		TCACCCTACATAAAAACTTATCCCCCATA	-1.103	repeat_region
	18820	42		TACATTTCAATACCTACCCCCATACCCTTACTACATATCACT	-0.929	repeat_region
	19533	25		CAATCTCCCTATTATTTTTATCCCC	-1.12	repeat_region
	19576	27		TACCCTCCTACCATTACCCTTTAACCA	-1.111	repeat_region
	19598	28		AACCATATACCCTTACTTACTCCCCATA	-1.107	repeat_region
	19607	26		CCCTTACTTACTCCCCATATTATACC	-1.192	repeat_region
	23407	26		GGTATAATATGGGGAGTAAGTAAGGG	1.192	repeat_region
	23414	28		TATGGGGAGTAAGTAAGGGTATATGGTT	1.107	repeat_region
	23437	27		TGGTTAAAGGGTAATGGTAGGAGGGTA	1.111	repeat_region
	23482	25		GGGGATAAAAATAATAGGGAGATTG	1.12	repeat_region
	24178	42		AGTGATATGTAGTAAGGGTATGGGGGTAGGTATTGAAATGTA	0.929	repeat_region
	24314	29		TATGGGGGATAAGTTTTTATGTAGGGTGA	1.103	repeat_region
	24700	28		GTAGGGGATGTAGTATGATGTAGGGTAA	1.071	repeat_region
	25318	34		AAAAGATTAGAATATGGAAGGGGGGATAAACTTA	0.853	repeat_region
Malassezia slooffiae strain CBS7956	8970	25		GGAGCTGGGGTAGGAGTAGGAATTG	1.2	atp9
	12376	42		ATTATACCAGGGGTGGTGGGCGGTGGTTGGGGACTTATTTAC	1.095	repeat_region
	21772	42		GTAAATAAGTCCCCAACCACCGCCCACCACCCCTGGTATAAT	-1.095	repeat_region
	24153	38		TCATCCCTAACCTCGCCCAACCAACCCCTTCTATATTT	-1.158	atp6-trnK(ttt) intergenic region
	24168	25		CCCAACCAACCCCTTCTATATTTAC	-1.24	atp6-trnK(ttt) intergenic region
Malassezia cuniculi strain CBS11721	6923	25		CTACCTATAAATTTTACCCCATCCC	-1.2	trnG(tcc)-trnL(tag) intergenic region
	8712	43		GCTACTATTTTTTTATCGGGGGGGGGCCTATATTTTTTATAGG	0.791
	14371	25		CTACCTATAAATTTTACCCCATCCC	-1.2	trnG(tcc)-atp9 intergenic region/repeat region
	16160	43		GCTACTATTTTTTTATCGGGGGGGGGCCTATATTTTTTATAGG	0.791	trnH(gtg)-rns intergenic region/repeat region
	19130	29		TTGGGGGGTGATAATTTTATAGGAGGGTG	1.345	trnH(gtg)-rns intergenic region/repeat region
	24860	44		AGACGGTGTAAGCTCAGGGGGGTTGGAAGGGGCCGGTCTACAGT	1.068	rns-trnK(ttt) intergenic region/ repeat region
	49407	44		ACTGTAGACCGGCCCCTTCCAACCCCCCTGAGCTTACACCGTCT	-1.068	rns-trnK(ttt) intergenic region/ repeat region
	55153	29		CACCCTCCTATAAAATTATCACCCCCCAA	-1.345	trnH(gtg)-rns intergenic region/repeat region
	58147	45		CCTATAAAAAATATAGGCCCCCCCCCCCGATAAAAAAATAGTAGC	-0.933	trnH(gtg)-rns intergenic region/repeat region
	59956	25		GGGATGGGGTAAAATTTATAGGTAG	1.2	trnG(tcc)-atp9 intergenic region/repeat region
Ustilago maydis strain 520	18797	25		GAGGAAATGTGAAGGGGGAGTAGTG	1.2	atp8-cox1 intergenic region
	26231	25		ATGATAGGGGAGGGCGTATTGAAGG	1.24	cox1i3-groupIB
	37965	26		ACCCCAAAAAAGTACCCCACAGTGTA	-1.154	trnA(gca)-trnP(ttc) intergenic region

## Sheet: G4 details (ws30)
Supplementary Table S4. G-quadruplex detailed analysis for threshold 1.2 and two window sizes 30.
G4s identified by G4hunter	Window size: 30	Threshold: 1,2
Species/Strain	Position in mitogenome	G4 Length		Sequence	G4Hunter score (abs)	Gene/Location in mitogenome
Malassezia arunalokei strain CBS11387	19658	40		AAACCCATTACCCTAAAACCCCATTAGAGTAACCCCTATA	-1.2	repeat_region
	28240	40		TATAGGGGTTACTCTAATGGGGTTTTAGGGTAATGGGTTT	1.2	repeat_region
Malassezia brasiliensis strain CBS14135	27670	34		ATCCCCCCTCTATTCTATTTTTATAATCCCCTTC	-1.294	repeat_region
	27727	31		ACCTATTATACCCTTAACCTTAAAACCCCCT	-1.194	repeat_region
	28011	50		CCTATTAACTAATAACCTACCCTAACCCCCCTAACCAATACTTATTATAC	-0.96	repeat_region
	28206	56		TACTACCATATCCATACTCAATACCCCCCCCCATACTCATACCCATTTACATTTAC	-1.071	repeat_region
	28363	43		CCATTACCCTAACCATTACCCTATCCATCCCCCTATCTTAATA	-1.186	repeat_region
	28615	35		ATATCCATATCCATTACCCTAACCATCCCCATATC	-1.086	repeat_region
	31295	46		AATAAAAATAAATAGGGGGTTGGGTAAGGGAGTGGTAAGAATATAA	0.957	repeat_region
	31343	31		GGGATAAGGGTAGTGAGTAGTGGGATGAGGG	1.323	repeat_region
	31692	38		AGAGATTGGTAGATAGATGAGGGGGATGGGATAGAAAG	1.053	repeat_region
	33744	32		AAGAAGGGATAGGATAGGATAGGGATAGGGAT	1.125	repeat_region
	33748	33		AGGGATAGGATAGGATAGGGATAGGGATAGGGA	1.333	repeat_region
	33754	41		AGGATAGGATAGGGATAGGGATAGGGATAGGGATAGTAATA	1.098	repeat_region
	38662	41		TATTACTATCCCTATCCCTATCCCTATCCCTATCCTATCCT	-1.098	repeat_region
	38676	33		TCCCTATCCCTATCCCTATCCTATCCTATCCCT	-1.333	repeat_region
	38681	32		ATCCCTATCCCTATCCTATCCTATCCCTTCTT	-1.125	repeat_region
	40727	38		CTTTCTATCCCATCCCCCTCATCTATCTACCAATCTCT	-1.053	repeat_region
	41083	31		CCCTCATCCCACTACTCACTACCCTTATCCC	-1.323	repeat_region
	41116	46		TTATATTCTTACCACTCCCTTACCCAACCCCCTATTTATTTTTATT	-0.957	repeat_region
	43798	35		GATATGGGGATGGTTAGGGTAATGGATATGGATAT	1.086	repeat_region
	44042	43		TATTAAGATAGGGGGATGGATAGGGTAATGGTTAGGGTAATGG	1.186	repeat_region
	44186	56		GTAAATGTAAATGGGTATGAGTATGGGGGGGGGTATTGAGTATGGATATGGTAGTA	1.071	repeat_region
	44387	50		GTATAATAAGTATTGGTTAGGGGGGTTAGGGTAGGTTATTAGTTAATAGG	0.96	repeat_region
	44743	34		GAAGGGGATTATAAAAATAGAATAGAGGGGGGAT	1.294	repeat_region
Malassezia caprae strain CBS10434	17927	30		CTCACTACATCCCATCCATTAACCCCACCC	-1.4	repeat_region
	17929	30		CACTACATCCCATCCATTAACCCCACCCAC	-1.4	repeat_region
	17937	30		CCCATCCATTAACCCCACCCACTTACTTAC	-1.4	repeat_region
	23318	43		GAAAATATGTAGGGTTTGTGGATGGGGGGGTGAATGTTGGTAT	1.163	repeat_region
	25148	43		ATACCAACATTCACCCCCCCATCCACAAACCCTACATATTTTC	-1.163	repeat_region
	30541	30		GTAAGTAAGTGGGTGGGGTTAATGGATGGG	1.4	repeat_region
	30549	30		GTGGGTGGGGTTAATGGATGGGATGTAGTG	1.4	repeat_region
	30551	30		GGGTGGGGTTAATGGATGGGATGTAGTGAG	1.4	repeat_region
Malassezia dermatis strain C9145 / JCM11348	14926	31		TTCGGTGAAGTTTAGGTATTCAAGGGGGGGT	1.161	repeat_region
	14929	30		GGTGAAGTTTAGGTATTCAAGGGGGGGTCT	1.2	repeat_region
	15241	31		GGGGGGAAGGTAAGATAAATGGCTAAATGGG	1.323	repeat_region
	28964	31		CCCATTTAGCCATTTATCTTACCTTCCCCCC	-1.323	repeat_region
	29277	30		AGACCCCCCCTTGAATACCTAAACTTCACC	-1.2	repeat_region
	29279	31		ACCCCCCCTTGAATACCTAAACTTCACCGAA	-1.161	repeat_region
Malassezia equina strain CBS12830	No quadruplexes found
Malassezia nana strain CBS9557	22791	30		AGATTGTAAGTGTAGGGGTGTATCAAGGGG	1.2	repeat_region
	22802	30		GTAGGGGTGTATCAAGGGGCGATTTATAGG	1.233	repeat_region
	24756	30		CCTATAAATCGCCCCTTGATACACCCCTAC	-1.233	repeat_region
	24767	30		CCCCTTGATACACCCCTACACTTACAATCT	-1.2	repeat_region
Malassezia vespertilionis strain CBS15041	47979	34		CAAACCCAAACCCTACAACAAACCCAAACCCTTA	-1.147	repeat_region
	50249	34		TAAGGGTTTGGGTTTGTTGTAGGGTTTGGGTTTG	1.147	repeat_region
Malassezia psittaci strain CBS14136	7251	34		GAAAGGGTTGAAAGGGTGGTTGAAAGGGTGGTTG	1.147	trnT(tgt)-trnE(ttc) intergenic region
Malassezia sp. strain CBS17886	19362	25		TATAGGGGTTTTTTACTCGAAGGGG	1.24	repeat_region
	20186	25		CCCCTTCGAGTAAAAAACCCCTATA	-1.24	repeat_region
Malassezia yamatoensis strain CBS9725	No quadruplexes found
Malassezia furfur strain CBS9595	12329	34		CATACTTTAAACCCTTTAAACCCTCACCCCTTAA	-1.088	atp6-trnS(gct) intergenic region
	12338	32		AACCCTTTAAACCCTCACCCCTTAATATTCTT	-1.125	atp6-trnS(gct) intergenic region
	23480	31		ACCCTACCTCATACCTACTACCTCCTACCCT	-1.161	repeat_region
	24401	49		CAAATATCACCCATACCACCCATACCACCCATACCCATCAACCACCAAT	-1.122	repeat_region
	24876	38		TACTTACCCATTCCCTTACCTAACCTACCCCTAACATT	-1.158	repeat_region
	25176	51		CTAATACCCAATACCCAATACCCAATACCCAATACCCAATACCCAATACCA	-1.157	repeat_region
	26010	30		CCCATACTGTATCCATACCATCCCCTATCC	-1.233	repeat_region
	26016	42		CTGTATCCATACCATCCCCTATCCATACCCTATCCATACTTA	-1	repeat_region
	27410	56		AGATGATTGGTAAGTATTAAATGGGGGGGGGGTGGTTATGGTAAGATGGATGAGTA	1.107	repeat_region
	31794	56		TACTCATCCATCTTACCATAACCACCCCCCCCCCATTTAATACTTACCAATCATCT	-1.107	repeat_region
	33202	42		TAAGTATGGATAGGGTATGGATAGGGGATGGTATGGATACAG	1	repeat_region
	33220	30		GGATAGGGGATGGTATGGATACAGTATGGG	1.233	repeat_region
	34033	51		TGGTATTGGGTATTGGGTATTGGGTATTGGGTATTGGGTATTGGGTATTAG	1.157	repeat_region
	34346	38		AATGTTAGGGGTAGGTTAGGTAAGGGAATGGGTAAGTA	1.158	repeat_region
	34810	49		ATTGGTGGTTGATGGGTATGGGTGGTATGGGTGGTATGGGTGATATTTG	1.122	repeat_region
	35749	31		AGGGTAGGAGGTAGTAGGTATGAGGTAGGGT	1.161	repeat_region
Malassezia furfur strain CBS 1878	22973	31		ACCCATACATCAACATCCATCACCATCCCCA	-1.194	repeat_region
	23639	30		CCCCTTACTACCACCCTACAAATCTTTACC	-1.2	repeat_region
	24474	40		AACAGACTACCCTACCCCCATCTTACCTTCTCTTACCAAT	-1.025	repeat_region
	26517	48		ATAAATGGAAATAGTATTGGGGGTCAAGGGGAATAATAGAATATTGAA	0.875	repeat_region
	31684	48		TTCAATATTCTATTATTCCCCTTGACCCCCAATACTATTTCCATTTAT	-0.875	repeat_region
	33735	40		ATTGGTAAGAGAAGGTAAGATGGGGGTAGGGTAGTCTGTT	1.025	repeat_region
	34580	30		GGTAAAGATTTGTAGGGTGGTAGTAAGGGG	1.2	repeat_region
	35245	31		TGGGGATGGTGATGGATGTTGATGTATGGGT	1.194	repeat_region
Malassezia furfur strain 7019	24133	31		ACCCATACATCAACATCCATCACCATCCCCA	-1.194	repeat_region
	25631	33		CTACCCTACCCCCATCTTACCTTGTCTTACCAA	-1.182	repeat_region
	27684	49		GGAAATAGAAAGAGTATTGGGGGGTCAAGGGGAATAATAGAATATTGAA	0.98	repeat_region
	32844	49		TTCAATATTCTATTATTCCCCTTGACCCCCCAATACTCTTTCTATTTCC	-0.98	repeat_region
	34913	33		TTGGTAAGACAAGGTAAGATGGGGGTAGGGTAG	1.182	repeat_region
	36413	31		TGGGGATGGTGATGGATGTTGATGTATGGGT	1.194	repeat_region
Malassezia furfur strain CBS14141	24093	31		ACCCATACATCAACATCCATCACCATCCCCA	-1.194	repeat_region
	25565	44		TAGAATATACTACCCTACCCCCCATCTTACCTTCTCTTACCAAT	-1	repeat_region
	27580	49		ATAAATGGAAATAGTATTGGGGGGTCAAGGGGAATAATAGAATATTGAA	0.939	repeat_region
	32778	49		TTCAATATTCTATTATTCCCCTTGACCCCCCAATACTATTTCCATTTAT	-0.939	repeat_region
	34798	44		ATTGGTAAGAGAAGGTAAGATGGGGGGTAGGGTAGTATATTCTA	1	repeat_region
	36283	31		TGGGGATGGTGATGGATGTTGATGTATGGGT	1.194	repeat_region
Malassezia furfur strain CBS7982	22874	31		ACCCATACATCAACATCCATCACCATCCCCA	-1.194	repeat_region
	24351	33		CTACCCTACCCCCATCTTACCTTGTCTTACCAA	-1.182	repeat_region
	26367	49		GGAAATAGAAAGAGTATTGGGGGGTCAAGGGGAATAATAGAATATTGAA	0.98	repeat_region
	31451	49		TTCAATATTCTATTATTCCCCTTGACCCCCCAATACTCTTTCTATTTCC	-0.98	repeat_region
	33483	33		TTGGTAAGACAAGGTAAGATGGGGGTAGGGTAG	1.182	repeat_region
	34962	31		TGGGGATGGTGATGGATGTTGATGTATGGGT	1.194	repeat_region
Malassezia obtusa strain CBS7876	13800	35		TAATCCAATCCAATCCCATCCCATCCCATCCTTAA	-1.114	atp6-trnS(gct) intergenic region
	13808	31		TCCAATCCCATCCCATCCCATCCTTAATACT	-1.161	atp6-trnS(gct) intergenic region
	27370	41		AAAAATAAAGAGGGAGGGGGGTACTTTTGGTAATATAGTAA	0.927	repeat_region
	27392	54		ACTTTTGGTAATATAGTAAACCCCCCCCCCCGACCTGCTAAGCCCTGCGAAGTT	-0.907	repeat_region
	27465	46		AAGAGGGATAAAGAGGGATAAAGAGGGAGGGGGTACTAAAAGAGGA	1.174	repeat_region
	27484	36		AAAGAGGGAGGGGGTACTAAAAGAGGAAAGGAAAGG	1.167	repeat_region
	27538	34		GCATGGGGTGGGTATGGTAATTTGAATTGGGATT	1.147	repeat_region
	28840	36		TTTCCACTTACTTTTCTATTACCCTCCCCCTACCTT	-1.111	repeat_region
	28848	32		TACTTTTCTATTACCCTCCCCCTACCTTACTT	-1.125	repeat_region
	28852	40		TTTCTATTACCCTCCCCCTACCTTACTTACTTACTTACAC	-1	repeat_region
	29256	54		TACAATACTATTTCCCTACTATACCCCACCCCTCCTACCAATATACAATACTAT	-1	repeat_region
	29284	31		CCCCTCCTACCAATATACAATACTATTCCCC	-1.355	repeat_region
	29295	54		AATATACAATACTATTCCCCTACCCTTCCCTTACTACCCTACTACCCTTTCCTT	-1.111	repeat_region
	31253	52		GTATAGAAGTATACTATATACCCCCCCCCCCCTAAATAATAAGTATATTAAA	-0.865	repeat_region
	31770	40		ATAGTATTAGGAGGGGGTAGGGTATCTAGGTAGATATGAT	0.975	repeat_region
	32718	38		CTAACTAGGGTAGTGAAGGAGGGAAAGGGGAATATAGA	1.026	repeat_region
	38881	38		TCTATATTCCCCTTTCCCTCCTTCACTACCCTAGTTAG	-1.026	repeat_region
	39827	40		ATCATATCTACCTAGATACCCTACCCCCTCCTAATACTAT	-0.975	repeat_region
	40332	52		TTTAATATACTTATTATTTAGGGGGGGGGGGGTATATAGTATACTTCTATAC	0.865	repeat_region
	42288	54		AAGGAAAGGGTAGTAGGGTAGTAAGGGAAGGGTAGGGGAATAGTATTGTATATT	1.111	repeat_region
	42322	31		GGGGAATAGTATTGTATATTGGTAGGAGGGG	1.355	repeat_region
	42327	54		ATAGTATTGTATATTGGTAGGAGGGGTGGGGTATAGTAGGGAAATAGTATTGTA	1	repeat_region
	42745	40		GTGTAAGTAAGTAAGTAAGGTAGGGGGAGGGTAATAGAAA	1	repeat_region
	42757	32		AAGTAAGGTAGGGGGAGGGTAATAGAAAAGTA	1.125	repeat_region
	42761	36		AAGGTAGGGGGAGGGTAATAGAAAAGTAAGTGGAAA	1.111	repeat_region
	44065	34		AATCCCAATTCAAATTACCATACCCACCCCATGC	-1.147	repeat_region
	44117	36		CCTTTCCTTTCCTCTTTTAGTACCCCCTCCCTCTTT	-1.167	repeat_region
	44126	46		TCCTCTTTTAGTACCCCCTCCCTCTTTATCCCTCTTTATCCCTCTT	-1.174	repeat_region
	44191	54		AACTTCGCAGGGCTTAGCAGGTCGGGGGGGGGGGTTTACTATATTACCAAAAGT	0.907	repeat_region
	44226	41		TTACTATATTACCAAAAGTACCCCCCTCCCTCTTTATTTTT	-0.927	repeat_region
	50512	36		TATCCCCTTTTATATACCCCTTTTATATACCCCTTT	-1.333	cob-trnA(tgc) intergenic region
	50526	32		TACCCCTTTTATATACCCCTTTTACATACCTC	-1.188	cob-trnA(tgc) intergenic region
Malassezia japonica strain CBS9431	15544	46		ACTCCTAATAAACCCACTTCCCACCTATCCCCTTCAACCTATTCTT	-1.087	repeat_region
	15563	30		CCCACCTATCCCCTTCAACCTATTCTTTAC	-1.2	repeat_region
	16401	35		AATGGGGGTTGAAAATAAGTAGTAAGAGGGGTAGG	1.257	repeat_region
	18112	35		CCTACCCCTCTTACTACTTATTTTCAACCCCCATT	-1.257	repeat_region
	18955	30		GTAAAGAATAGGTTGAAGGGGATAGGTGGG	1.2	repeat_region
	18958	46		AAGAATAGGTTGAAGGGGATAGGTGGGAAGTGGGTTTATTAGGAGT	1.087	repeat_region
Malassezia restricta strain KCTC 27527	17202	34		GAACCACTTCCCCTCTGTCTATACTTCCCCTCTG	-1.118	repeat_region
	17208	30		CTTCCCCTCTGTCTATACTTCCCCTCTGTC	-1.2	repeat_region
	17219	33		TCTATACTTCCCCTCTGTCTATACTTCCCCTCT	-1.121	repeat_region
	17225	30		CTTCCCCTCTGTCTATACTTCCCCTCTGTC	-1.2	repeat_region
	17236	33		TCTATACTTCCCCTCTGTCTATACTTCCCCTCT	-1.121	repeat_region
	17242	30		CTTCCCCTCTGTCTATACTTCCCCTCTGTC	-1.2	repeat_region
	18494	34		TTACCCTAAAAACCCCATTAGAGTAACCCCTATA	-1.147	repeat_region
	26036	34		TATAGGGGTTACTCTAATGGGGTTTTTAGGGTAA	1.147	repeat_region
	27293	30		GACAGAGGGGAAGTATAGACAGAGGGGAAG	1.2	repeat_region
	27296	33		AGAGGGGAAGTATAGACAGAGGGGAAGTATAGA	1.121	repeat_region
	27310	30		GACAGAGGGGAAGTATAGACAGAGGGGAAG	1.2	repeat_region
	27313	33		AGAGGGGAAGTATAGACAGAGGGGAAGTATAGA	1.121	repeat_region
	27327	30		GACAGAGGGGAAGTATAGACAGAGGGGAAG	1.2	repeat_region
	27329	34		CAGAGGGGAAGTATAGACAGAGGGGAAGTGGTTC	1.118	repeat_region
Malassezia restricta strain CBS7877	17602	34		GAACCACTTCCCCTCTGTCTATACTTCCCCTCTG	-1.118	repeat_region
	17608	30		CTTCCCCTCTGTCTATACTTCCCCTCTGTC	-1.2	repeat_region
	27644	30		GACAGAGGGGAAGTATAGACAGAGGGGAAG	1.2	repeat_region
	27646	34		CAGAGGGGAAGTATAGACAGAGGGGAAGTGGTTC	1.118	repeat_region
Malassezia globosa strain CBS7966	No quadruplexes found
Malassezia globosa strain CBS7874	No quadruplexes found
Malassezia globosa strain CBS7990	No quadruplexes found
Malassezia sympodialis strain CBS44340	21814	34		GTAAGGGTAGTGGTGTTGGGTTAGGTAGGGAATT	1.118	repeat_region
	21830	33		TGGGTTAGGTAGGGAATTAGTAGAGGGTAGGGT	1.273	repeat_region
	21836	31		AGGTAGGGAATTAGTAGAGGGTAGGGTAGGT	1.194	repeat_region
	21841	30		GGGAATTAGTAGAGGGTAGGGTAGGTTGAG	1.2	repeat_region
	23580	30		CTCAACCTACCCTACCCTCTACTAATTCCC	-1.2	repeat_region
	23584	31		ACCTACCCTACCCTCTACTAATTCCCTACCT	-1.194	repeat_region
	23588	33		ACCCTACCCTCTACTAATTCCCTACCTAACCCA	-1.273	repeat_region
	23603	34		AATTCCCTACCTAACCCAACACCACTACCCTTAC	-1.118	repeat_region
Malassezia sympodialis strain ATCC 42132	21816	34		GTAAGGGTAGTGGTGTTGGGTTAGGTAGGGAATT	1.118	repeat_region
	21832	33		TGGGTTAGGTAGGGAATTAGTAGAGGGTAGGGT	1.273	repeat_region
	21838	31		AGGTAGGGAATTAGTAGAGGGTAGGGTAGGT	1.194	repeat_region
	21843	30		GGGAATTAGTAGAGGGTAGGGTAGGTTGAG	1.2	repeat_region
	23582	30		CTCAACCTACCCTACCCTCTACTAATTCCC	-1.2	repeat_region
	23586	31		ACCTACCCTACCCTCTACTAATTCCCTACCT	-1.194	repeat_region
	23590	33		ACCCTACCCTCTACTAATTCCCTACCTAACCCA	-1.273	repeat_region
	23605	34		AATTCCCTACCTAACCCAACACCACTACCCTTAC	-1.118	repeat_region
Malassezia sympodialis strain CBS96806	21775	34		GTAAGGGTAGTGGTGTTGGGTTAGGTAGGGAATT	1.118	repeat_region
	21791	33		TGGGTTAGGTAGGGAATTAGTAGAGGGTAGGGT	1.273	repeat_region
	21797	31		AGGTAGGGAATTAGTAGAGGGTAGGGTAGGT	1.194	repeat_region
	21802	30		GGGAATTAGTAGAGGGTAGGGTAGGTTGAG	1.2	repeat_region
	23541	30		CTCAACCTACCCTACCCTCTACTAATTCCC	-1.2	repeat_region
	23545	31		ACCTACCCTACCCTCTACTAATTCCCTACCT	-1.194	repeat_region
	23549	33		ACCCTACCCTCTACTAATTCCCTACCTAACCCA	-1.273	repeat_region
	23564	34		AATTCCCTACCTAACCCAACACCACTACCCTTAC	-1.118	repeat_region
Malassezia pachydermatis strain CBS1879	18817	31		ACTTACATTTCAATACCTACCCCCATACCCT	-1.161	repeat_region
	18821	31		ACATTTCAATACCTACCCCCATACCCTTACT	-1.161	repeat_region
	18824	33		TTTCAATACCTACCCCCATACCCTTACTACATA	-1.091	repeat_region
	18829	33		ATACCTACCCCCATACCCTTACTACATATCACT	-1.121	repeat_region
	19592	31		CCCTTTAACCATATACCCTTACTTACTCCCC	-1.29	repeat_region
	23417	31		GGGGAGTAAGTAAGGGTATATGGTTAAAGGG	1.29	repeat_region
	24178	33		AGTGATATGTAGTAAGGGTATGGGGGTAGGTAT	1.121	repeat_region
	24183	33		TATGTAGTAAGGGTATGGGGGTAGGTATTGAAA	1.091	repeat_region
	24188	31		AGTAAGGGTATGGGGGTAGGTATTGAAATGT	1.161	repeat_region
	24192	31		AGGGTATGGGGGTAGGTATTGAAATGTAAGT	1.161	repeat_region
Malassezia slooffiae strain CBS7956	12375	43		TATTATACCAGGGGTGGTGGGCGGTGGTTGGGGACTTATTTAC	1.07	repeat_region
	21772	43		GTAAATAAGTCCCCAACCACCGCCCACCACCCCTGGTATAATA	-1.07	repeat_region
	24150	39		AGATCATCCCTAACCTCGCCCAACCAACCCCTTCTATAT	-1.103	atp6-trnK(ttt) intergenic region
Malassezia cuniculi strain CBS11721	8728	31		CGGGGGGGGGCCTATATTTTTTATAGGTAGC	1.129	trnH(gtg)-trnP(tgg) intergenic region (upstream of repeat region)
	16176	31		CGGGGGGGGGCCTATATTTTTTATAGGTAGC	1.129	trnH(gtg)-rns intergenic region/repeat region
	19127	36		ATCTTGGGGGGTGATAATTTTATAGGAGGGTGAGAA	1.083	trnH(gtg)-rns intergenic region/repeat region
	24859	48		AAGACGGTGTAAGCTCAGGGGGGTTGGAAGGGGCCGGTCTACAGTAAA	0.979	rns-trnK(ttt) intergenic region/ repeat region
	49404	48		TTTACTGTAGACCGGCCCCTTCCAACCCCCCTGAGCTTACACCGTCTT	-0.979	rns-trnK(ttt) intergenic region/ repeat region
	55149	36		TTCTCACCCTCCTATAAAATTATCACCCCCCAAGAT	-1.083	trnH(gtg)-rns intergenic region/repeat region
Ustilago maydis strain 520	No quadruplexes found
